# Supplementary material for: Oxygen-sensitive methylation of ULK1 is required for hypoxia-induced autophagy
Source: Nat Commun. 2022 Mar 4;13:1172. doi: 10.1038/s41467-022-28831-6 (PMC8897422; doi:10.1038/s41467-022-28831-6)
Supplement: Supplementary file 3 — Source data [file 41467_2022_28831_MOESM3_ESM.xlsx]

## Sheet: Main Fig 1
		Main Figure 1a
		Main Figure 1b
			nor	hypo
			8.35	96.08
			5.18	82.52
			6.28	70.31
		Main Figure 1c
		Main Figure 1d
		Main Figure 1e
		Main Figure 1f
		Main Figure 1g
			ULK1 shRNA
			SFB-ULK1 WT		SFB-ULK1 R170K
			nor	hypo	nor	hypo
			8.05	98.42	9.02	18.82
			4.29	70.28	4.36	12.39
			6.18	75.82	5.21	8.74
		Main Figure 1h
		Main Figure 1i
			ULK1 WT		ULK1 R170K
			nor	hypo	nor	hypo
			9.02	76.85	4.16	13.52
			3.18	85.36	7.28	12.28
			6.02	92.42	8.13	6.05
		Main Figure 1j
			ULK1 WT		ULK1 R170K
			nor	hypo	nor	hypo
			5.23	35.64	5.03	9.03
			6.12	31.13	7.29	5.26
			2.02	36.82	3.18	6.18

## Sheet: Main Fig 2
		Main Figure 2a
		Main Figure 2b
		Main Figure 2c
		Main Figure 2d
		Main Figure 2e
		Main Figure 2f
		Main Figure 2g
		Main Figure 2h
		Main Figure 2i
			O2 concentration	relative ULK1 activtiy
			1	3.61	12.84	2.32
			3	24.84	30.52	36.16
			5	38.52	45.36	53.17
			10	85.22	75.44	76.33
			15	83.36	93.12	82.32
			21	94.21	97.55	82.53

## Sheet: Main Fig 3
		Main Figure 3a
			LN229
				Flag-ULK1 WT				Flag-ULK1 R170K
				0 h	6 h	12 h	24 h	0 h	6 h	12 h	24 h
				6.26	36.53	87.25	99.42	6.05	5.15	12.74	23.36
				4.08	57.18	74.13	92.96	3.15	9.02	8.32	10.41
				3.04	42.63	91.08	82.75	2.03	3.12	16.75	16.08
			HOK
				Flag-ULK1 WT				Flag-ULK1 R170K
				0 h	6 h	12 h	24 h	0 h	6 h	12 h	24 h
				2.02	37.75	82.96	95.85	1.03	3.26	14.36	26.15
				4.12	51.13	69.26	92.16	3.08	6.06	11.03	14.36
				3.03	42.25	85.13	85.36	2.12	3.16	14.56	12.08
		Main Figure 3b
		Main Figure 3c
		Main Figure 3d
		Main Figure 3e
			Flag-ATG14L
			LN229 ULK1 WT		LN229 ULK1 R170K
			nor	hypo	nor	hypo
			5.15	85.82	4.02	12.38
			7.08	62.62	8.15	15.74
			8.12	92.32	6.13	8.26
		Main Figure 3f
			LN229 ULK1 WT		LN229 ULK1 R170K
			nor	hypo	nor	hypo
			4.05	67.82	2.05	7.18
			3.12	48.63	7.24	10.26
			7.12	58.13	3.13	5.08
		Main Figure 3h
		Main Figure 3i
		Main Figure 3j
		Main Figure 3k

## Sheet: Main Fig 4
		Main Figure 4a
			Fragmented Mito
			LN229 ULK1 WT		LN229 ULK1 R170K
			nor	hypo	nor	hypo
			17.5	76.8	10.5	79.2
			12.6	64.2	19.2	71.2
			9.5	83.5	6.5	74.3
			MITO AREA
			LN229 ULK1 WT		LN229 ULK1 R170K
			nor	hypo	nor	hypo
			1.15	0.15	1.02	0.86
			0.97	0.27	0.96	0.67
			0.88	0.19	1.04	0.75
		Main Figure 4b
			LN229 ULK1 WT		LN229 ULK1 R170K
			nor	hypo	nor	hypo
			2.05	15.25	4.14	4.18
			3.04	10.39	2.05	4.31
			2.01	13.41	1.03	2.05
		Main Figure 4c
			LN229 ULK1 WT		LN229 ULK1 R170K
			nor	hypo	nor	hypo
			0.94	0.39	1.11	0.81
			1.07	0.27	0.96	0.61
			1	0.36	0.97	0.75
		Main Figure 4d
			LN229 ULK1 WT		LN229 ULK1 R170K
			nor	hypo	nor	hypo
			0.92	0.33	0.92	0.77
			1.1	0.44	1.15	0.89
			0.98	0.39	0.93	0.77
		Main Figure 4e
			LN229 ULK1 WT		LN229 ULK1 R170K
			nor	hypo	nor	hypo
			1.00688	0.570727	1.02358	0.282908
			0.888998	0.629666	0.918468	0.339882
			1.10413	0.722004	0.980354	0.430255
		Main Figure 4f
			LN229 ULK1 WT		LN229 ULK1 R170K
			nor	hypo	nor	hypo
			2.95	4.05	2.67	10.85
			3.42	3.67	2.01	8.42
			2.15	5.02	1.89	11.05
		Main Figure 4g
			LN229 ULK1 WT		LN229 ULK1 R170K
			nor	hypo	nor	hypo
			95.23	65.28	58.15	25.53
			86.85	57.14	53.36	28.28
			85.46	52.35	51.41	21.36
			82.67	53.34	50.05	12.84
			78.35	45.37	42.85	18.08
			72.84	41.28	47.41	19.74
			71.41	48.61	36.26	20.63
			73.71	43.63	36.31	11.41

## Sheet: Main Fig 4j
			Main Figure 4j
				IHC SCORE
				HIF1a	BNIP3	ULK1 R170me2s
				1	3	2
				2	2	2
				2	1	4
				1	1	3
				2	4	3
				4	4	6
				2	3	1
				4	4	4
				1	1	1
				4	2	6
				8	12	8
				3	2	1
				4	2	2
				2	1	2
				6	4	2
				4	2	6
				6	6	4
				16	12	12
				8	8	8
				9	12	12
				6	4	4
				6	9	8
				6	4	6
				4	2	6
				12	12	2
				9	8	6
				4	4	6
				6	3	9
				4	2	6
				4	2	2
				9	12	2
				2	1	2
				9	9	4
				4	2	9
				3	4	6
				2	1	1
				3	3	4
				4	6	6
				8	9	9
				12	16	16

## Sheet: Main Fig 4k
	Main Figure 4k
		ULK1 R170me2s
		IHC staining intensity (H, high expression; L,low expression)	survival time (month)	1, death; 0, information censored
		H	4	1
		H	2	1
		H	3	1
		H	7	1
		H	4	1
		H	3	1
		H	9	0
		H	10	1
		H	10	0
		H	13	1
		H	15	0
		H	15	0
		H	17	1
		H	17	1
		H	22	1
		H	37	1
		H	8	1
		H	20	0
		H	9	1
		H	42	0
		H	15	0
		H	17	1
		H	6	1
		H	9	0
		H	25	1
		H	33	1
		H	13	1
		H	10	1
		H	17	1
		L	6	1
		L	3	1
		L	19	0
		L	20	1
		L	35	1
		L	9	1
		L	18	1
		L	22	1
		L	28	0
		L	9	1
		L	16	1
		L	22	1
		L	24	1
		L	12	1
		L	24	0
		L	24	1
		L	26	1
		L	30	1
		L	30	1
		L	31	1
		L	15	1
		L	6	1
		L	37	1
		L	20	0
		L	41	1
		L	46	0
		L	53	1
		L	55	1
		L	56	0
		L	42	0
		L	58	0

## Sheet: Suppl Fig S1
		Suppl Figure S1a
		Suppl Figure S1b
		Suppl Figure S1c
		Suppl Figure S1d
		Suppl Figure S1g
		Suppl Figure S1h
		Suppl Figure S1j
		Suppl Figure S1k
		Suppl Figure S1l
		Suppl Figure S1m
		Suppl Figure S1n
		Suppl Figure S1o

## Sheet: Suppl Fig S2
		Suppl Figure S2b
		Suppl Figure S2c
		Suppl Figure S2d
			LN229 ULK1 WT		LN229 ULK1 R170K
			nor	hypo	nor	hypo
			3.05	48.25	4.17	7.52
			5.12	41.63	2.21	4.12
			2.05	36.82	3.05	8.05
		Suppl Figure S2e
		Suppl Figure S2f

## Sheet: Suppl Fig S3
		Suppl Figure S3a
		Suppl Figure S3b
		Suppl Figure S3c
		Suppl Figure S3f
		Suppl Figure S3g
		Suppl Figure S3h
			shCtrl	shKDM5C #1	shKDM5C #2
			5.13	75.85	81.52
			3.08	83.64	59.39
			6.12	61.19	67.62
		Suppl Figure S3i
		Suppl Figure S3j
		Suppl Figure S3k
		Suppl Figure S3l

## Sheet: Suppl Fig S4
		Suppl Figure S4a
			Flag-ULK1 WT				Flag-ULK1 R170K
			0 h	6 h	12 h	24 h	0 h	6 h	12 h	24 h
			5.05	32.52	75.52	98.27	1.02	4.12	11.36	15.63
			4.12	51.82	69.41	83.73	3.06	1.95	6.41	10.17
			3.08	30.34	81.94	81.41	2.08	3.12	12.12	20.37
		Suppl Figure S4b
		Suppl Figure S4c
			HUH7
			His-ATG14L
			shULK1
			SFB-ULK1 WT		SFB-ULK1 R170K
			nor	hypo	nor	hypo
			9.24	75.82	8.02	15.24
			5.05	83.24	3.85	10.03
			8.31	91.86	5.81	8.12
			HOK
			His-ATG14L
			shULK1
			SFB-ULK1 WT		SFB-ULK1 R170K
			nor	hypo	nor	hypo
			8.41	68.65	4.95	9.35
			2.86	54.41	9.25	13.74
			6.13	73.83	3.82	7.69
		Suppl Figure S4e
		Suppl Figure S4f
		Suppl Figure S4g
		Suppl Figure S4h
			His-ATG14L
			shULK1
			SFB-ULK1 WT		SFB-ULK1 T180A
			nor	hypo	nor	hypo
			3.89	88.52	4.76	14.36
			6.23	74.26	7.23	9.71
			9.05	82.84	9.12	8.15
		Suppl Figure S4i
			shULK1
			SFB-ULK1 WT		SFB-ULK1 T180A
			nor	hypo	nor	hypo
			4.02	67.62	3.02	12.36
			8.53	82.15	7.36	5.81
			2.78	72.48	5.84	8.23

[truncated: 3 more sheets: Suppl Fig S5, Suppl Fig S6, Suppl Fig S6p]
